# Supplementary material for: NLRP6 Induces Lung Injury and Inflammation Early in Brucella and Influenza Coinfection
Source: J Pers Med. 2022 Dec 14;12(12):2063. doi: 10.3390/jpm12122063 (PMC9785007; doi:10.3390/jpm12122063)
Supplement: Supplementary file 1 [file jpm-12-02063-s001.zip]

Archive with 2 entries (2 files):
- Original data.pzfx
- Supplementary_table.pdf
